# Supplementary material for: Commensal Bacteria-Dependent Indole Production Enhances Epithelial Barrier Function in the Colon
Source: PLoS One. 2013 Nov 20;8(11):e80604. doi: 10.1371/journal.pone.0080604 (PMC3835565; doi:10.1371/journal.pone.0080604)
Supplement: Table S1 — Primers list used in this study. (XLSX) [file pone.0080604.s004.xlsx]

## Sheet: Sheet1
Primers list used in this study
Primer name	Sequence	Resulting descriptions
Gapdh_FW	CCTCGTCCCGTAGACAAAATG	Quantitative RT-PCR
Gapdh_RV	TCTCCACTTTGCCACTGCAA	Quantitative RT-PCR
Cldn7_FW	CTGGTGTTGGGCTTCTTAGC	Quantitative RT-PCR
Cldn7_RV	CAGAAGGACCAGAGCAGACC	Quantitative RT-PCR
Ocln_FW	CCTACTCCTCCAATGGCAAA	Quantitative RT-PCR
Ocln_RV	CTCCCCACCTGTCGTGTAGT	Quantitative RT-PCR
Zo1_FW	TTTTTGACAGGGGGAGTGG	Quantitative RT-PCR
Zo1_RV	TGCTGCAGAGGTCAAAGTTCAAG	Quantitative RT-PCR
Ctnnb1_FW	GTGCAATTCCTGAGCTGACA	Quantitative RT-PCR
Ctnnb1_RV	CTTAAAGATGGCCAGCAAGC	Quantitative RT-PCR
Cdh1_FW	GCCAATCCTGATGAAATTGGAA	Quantitative RT-PCR
Cdh1_RV	CAGAACCCACTGCCCTCGTAATC	Quantitative RT-PCR
hGapdh_FW	GAAGGTGAAGGTCGGAGTCAAC	Quantitative RT-PCR
hGapdh_RV	CAGAGTTAAAAGCAGCCCTGGT	Quantitative RT-PCR
hCldn7_FW	ATGATGAGCTGCAAAATGT	Quantitative RT-PCR
hCldn7_RV	GCACCAGGGAGACCACCAT	Quantitative RT-PCR
hOcln_FW	TCCAATGGCAAAGTGAATGA	Quantitative RT-PCR
hOcln_RV	GCAGGTGCTCTTTTTGAAGG	Quantitative RT-PCR
hZO-1_FW	AGCCAAGGAAGGCTTAGAGG	Quantitative RT-PCR
hZO-1_RV	ACAACACGGAACACCTCTCC	Quantitative RT-PCR
hCtnnb1_FW	GAAACGGCTTTCAGTTGAGC	Quantitative RT-PCR
hCtnnb1_RV	CTGGCCATATCCACCAGAGT	Quantitative RT-PCR
hCdh1_FW	TGCCCAGAAAATGAAAAAGG	Quantitative RT-PCR
hCdh1_RV	GTGTATGTGGCAATGCGTTC	Quantitative RT-PCR

## Sheet: 互換性レポート
	Table S1.xlsx の互換性レポート
	2013/2/20 10:04 に実行
	このブックで使用されている次の機能は、以前のバージョンの Excel ではサポートされていません。このブックを以前のファイル形式で保存すると、それらの機能が失われるか、正常に実行されなくなる可能性があります。
	再現性の低下			出現数
	以前のバージョンの Excel では、ヘッダーとフッターのテキストに色を設定することはできません。色の書式設定の情報は、以前のバージョンの Excel では書式なしのテキストとして表示されます。			1
	選択したファイル形式でサポートされていない書式が、このブック内の一部のセルまたはスタイルに設定されています。このような書式は、選択したファイル形式で使用できる最も近い書式に変換されます。			2
